# Supplementary material for: Robust, Fire-Retardant, and Water-Resistant Wood/Polyimide Composite Aerogels with a Hierarchical Pore Structure for Thermal Insulation
Source: Gels. 2023 Jun 6;9(6):467. doi: 10.3390/gels9060467 (PMC10298113; doi:10.3390/gels9060467)
Supplement: Supplementary file 1 [file gels-09-00467-s001.zip]

Archive with 2 entries (2 files):
- gels-2397944-supplementary.pdf
- SI-VideoS1-S7.zip
